# Supplementary material for: MicroRNA-17-92a-1 Host Gene (MIR17HG) Expression Signature and rs4284505 Variant Association with Alopecia Areata: A Case–Control Study
Source: Genes (Basel). 2022 Mar 12;13(3):505. doi: 10.3390/genes13030505 (PMC8955921; doi:10.3390/genes13030505)
Supplement: Supplementary file 1 [file genes-13-00505-s001.zip]

Archive with 1 entries (1 files):
- genes-1615121-supplementary.pdf
